# Supplementary material for: Molecular Mechanisms of Phthalates in Depression: An Analysis Based on Network Toxicology and Molecular Docking
Source: Int J Mol Sci. 2025 Aug 24;26(17):8215. doi: 10.3390/ijms26178215 (PMC12427838; doi:10.3390/ijms26178215)
Supplement: Supplementary file 1 [file ijms-26-08215-s001.zip]

Archive with 1 entries (1 files):
- Table S1-Information on targets related to phthalate and depression.xlsx
