# Supplementary material for: Molecular Mechanisms of Phthalates in Depression: An Analysis Based on Network Toxicology and Molecular Docking
Source: Int J Mol Sci. 2025 Aug 24;26(17):8215. doi: 10.3390/ijms26178215 (PMC12427838; doi:10.3390/ijms26178215)
Supplement: Supplementary file 1 [file ijms-26-08215-s001.zip › Table S1-Information on targets related to phthalate and depression.xlsx]

## Sheet: Sheet1
Group	Phthalates from GeneCards	Phthalates from Pharmmapper	Phthalates from targenet	All Phthalates	Depression from GeneCards	Depression from targenet	All Depression	Phthalates-Depression
Gene Symbols	PPARA	TTR	F13A1	PPARA	SLC6A4	ANON1	SLC6A4	MMP2
	PPARG	lip	AKT1	PPARG	BDNF	CMM	BDNF	XDH
	INSL3	APE_1547.1	IGF1R	INSL3	TPH2	PRKCZ	TPH2	CYP11A1
	PPARD	MMP3	MPO	PPARD	HTR2A	SCZD12	HTR2A	ABCC6
	ESR1	MAPK10	CRHR1	ESR1	COMT	PER3	COMT	NTRK1
	STAR	Fnta	AHR	STAR	DRD2	MTOR	DRD2	EP300
	ALDH1A1	E	GCG	ALDH1A1	FKBP5	MTHFR	FKBP5	PRKCG
	CYP11A1	CFB	PPARD	CYP11A1	HTR2C	PLEKHM2	HTR2C	DDX5
	NR1I2	CHI1	PDE8B	NR1I2	HTR1A	SDHB	HTR1A	SOD2
	ESR2	FKBP1A	MTNR1A	ESR2	MTHFR	PINK1	MTHFR	MET
	AR	PIK3CG	MME	AR	CYP2D6	KIF17	CYP2D6	NR4A2
	TRPA1	CMA1	ERBB4	TRPA1	MAOA	OPRD1	MAOA	CYP2D6
	RXRA	kaiB1	ICAM1	RXRA	APOE	HPCA	APOE	PRKCB
	IGFL3	MAPKAPK2	CHRM1	IGFL3	NOTCH3	NCDN	NOTCH3	C5AR1
	CYP19A1	MAPK8	SIGMAR1	CYP19A1	NR3C1	PPT1	NR3C1	ELANE
	CYP3A4	BCHE	ABCB1	CYP3A4	TWNK	SLC2A1	TWNK	UGT2B7
	PGR	mutB	NQO1	PGR	IL6	MMACHC	IL6	MAOA
	ACMSD	nat	CHRM2	ACMSD	CRH	PRDX1	CRH	CDK1
	CGB3	PIM1	SLC18A3	CGB3	CACNA1C	LRRC7	CACNA1C	SHBG
	CGB5	nirK	ACHE	CGB5	CYP2C19	COL11A1	CYP2C19	PREP
	CGB8	estB	PPARA	CGB8	TNF	CLCC1	TNF	BCHE
	CGA	aroH	PNP	CGA	PRL	RAP1A	PRL	BCL2
	SHBG	GSTP1	SELP	SHBG	SLC6A3	KCND3	SLC6A3	DRD3
	AHR	NR1H2	SOAT1	AHR	ABCB1	GDAP2	ABCB1	THRB
	GSTM1	PPIA	REN	GSTM1	TPH1	WARS2	TPH1	CYP1A1
	NR1I3	F2	CTSB	NR1I3	CYP1A2	NOTCH2	CYP1A2	CAPN1
	NR4A2	LYZ	MMP1	NR4A2	CRP	GJA5	CRP	MAPK10
	NR3C1	rph	ADAM17	NR3C1	CYP3A4	S100A10	CYP3A4	CGA
	F5	opd	WEE1	F5	IL1B	MUC1	IL1B	FGF1
	NR1H2	cpo	PSENEN	NR1H2	CRHR1	GBA1	CRHR1	CHRM1
	BAX	HEM2	PTGS2	BAX	POMC	MSTO1	POMC	CHRNB2
	S100G	CES1	PNMT	S100G	CYP2C9	AIM2	CYP2C9	GSTP1
	SOD1	ksi	CACNA1C	SOD1	GRIK4	ACKR1	GRIK4	AHR
	CAT	MAPK1	TNF	CAT	SLC6A2	KCNJ10	SLC6A2	NFE2L2
	TSLP	draA	CDK5	TSLP	CYP2B6	ATP1A2	CYP2B6	PPARGC1A
	TXNRD1	KIF11	ADRB2	TXNRD1	IL10	CD247	IL10	CYP19A1
	CUL3	CHI3L1	CHRNB4	CUL3	CREB1	FMO3	CREB1	TNFRSF1A
	CHN2	rsbQ	APP	CHN2	ANK3	XPR1	ANK3	CASP1
	MEGF11	GPD	MAOB	MEGF11	INS	CHI3L1	INS	ACADVL
	OR2A2	CDK5R1	TNFRSF1A	OR2A2	GRIN2B	HSD11B1	GRIN2B	APOA2
	CYCS	MMP13	AR	CYCS	TH	USH2A	TH	USH2A
	MIR7-3HG	CA2	P2RY2	MIR7-3HG	ACE	BPNT1	ACE	FGF12
	LYVE1	pip	CYP1A1	LYVE1	PCLO	PSEN2	PCLO	NPY
	PPARGC1A	cdd	CTSG	PPARGC1A	GRIA1	DISC1	GRIA1	TAC1
	NCOA1	groES	BACE2	NCOA1	DRD4	DISC2	DRD4	GPX4
	CYSLTR2	nudE	SIRT1	CYSLTR2	NTRK2	COLEC11	NTRK2	CUL3
	FABP3	HEV1	BCHE	FABP3	LEP	PTRHD1	LEP	GPX2
	MED1	SOT12	PRNP	MED1	NPY	EIF2B4	NPY	HRAS
	SLC27A1	catA	DYRK1A	SLC27A1	OXT	SPAST	OXT	VEGFA
	MT1A	cgt	SLC6A3	MT1A	GRIN1	PNPT1	GRIN1	MME
	DNMT1	TREM1	ESR1	DNMT1	OXTR	PPP3R1	OXTR	SLC11A1
	GSR	HSP90B1	ADRA2A	GSR	APP	TET3	APP	GSK3B
	CYP1B1	PTGS1	PSEN2	CYP1B1	HLA-B	DCTN1	HLA-B	MMP1
	NR4A1	atpE	ADORA2A	NR4A1	IFNG	TACR1	IFNG	BLVRB
	EP300	IRE1	MMP3	EP300	MAOB	LRRTM1	MAOB	RHO
	NCOR1	fabI	MMP2	NCOR1	MC4R	GGCX	MC4R	HMBS
	PRL	ampC	PPARG	PRL	CYP3A5	ZEB2	CYP3A5	NDE1
	ACE	PYGM	CASP8	ACE	DISC1	SCN1A	DISC1	GSR
	LIPE	RHO	PTK2B	LIPE	HCRT	PDE11A	HCRT	CACNA1C
	MBL2	EPHB4	CASP9	MBL2	GRM1	WNT10A	GRM1	PAM
	HSPA1L	AKR1B1	CASP7	HSPA1L	GNB3	PRSS56	GNB3	HTR1A
	HSD11B2	gag-pol	CDK5R1	HSD11B2	HTR3A	CHRNG	HTR3A	MMP3
	INSR	PPARD	MMP9	INSR	HLA-A	PER2	HLA-A	CRHR1
	HRAS	CYP19A1	PIK3R1	HRAS	CNR1	TRNT1	CNR1	ACADM
	TNF	bla	CNR2	TNF	MAPT	GRM7	MAPT	MMP8
	ALOX5	ANXA5	ALOX5	ALOX5	IGF1	CAV3	IGF1	NTRK2
	FSHR	CUT1	HSD11B1	FSHR	RELN	SYN2	RELN	EGFR
	TRADD	AR	CYP17A1	TRADD	ESR1	PLCD1	ESR1	SOD1
	VNN1	CYP2B4	ALDH2	VNN1	DRD3	MYL3	DRD3	BCR
	FGD1	ompF	HTR6	FGD1	SMIM30	TREX1	SMIM30	NR4A1
	TMSB4X	serA	CHRNA7	TMSB4X	GAD1	UQCRC1	GAD1	ERBB2
	RXRB	CAPNS1	HTR1A	RXRB	WFS1	BSN	WFS1	STAT5B
	SLCO2B1	bop	PDE4B	SLCO2B1	CLOCK	GRM2	CLOCK	SZT2
	RXRG	pldA	SLC6A4	RXRG	XBP1	TNNC1	XBP1	PDE5A
	PTEN	CTSB	CHRNA4	PTEN	SOD1	PRICKLE2	SOD1	ABL1
	BCL2	MIF	MTOR	BCL2	OPRM1	CPOX	OPRM1	NCOR1
	IL6	tesA	MAOA	IL6	SNCA	DRD3	SNCA	TXNRD1
	GSN	fabZ	AGTR2	GSN	GRM5	GSK3B	GRM5	DRD4
	NR5A1	ompA	VDR	NR5A1	POLG	CASR	POLG	CDK2
	HMGCR	ALB	ESR2	HMGCR	DCTN1	ACAD9	DCTN1	PGR
	CFL1	nspA	HTR2A	CFL1	GSK3B	MSL2	GSK3B	PLG
	F3	zipA	HMGCR	F3	NOS1	CLRN1	NOS1	CNTNAP5
	RBP4	Ephx2	PRKACA	RBP4	GRIN2A	TBL1XR1	GRIN2A	CDKN1A
	FGF9	frr	SERPINE1	FGF9	NR3C2	FXR1	NR3C2	PIK3R1
	NR5A2	fabB	CHRNA3	NR5A2	HTR1B	MASP1	HTR1B	ALB
	CST3	STS	ADAM10	CST3	UGT1A4	TP63	UGT1A4	TREM1
	DEK	calm1	CTSD	DEK	DTNBP1	HTT	DTNBP1	CYB5A
	GSTM2	calm2-a	UGCG	GSTM2	AKT1	WFS1	AKT1	CGB8
	CMPK1	calm2-b	DRD1	CMPK1	ADIPOQ	PHOX2B	ADIPOQ	GBA1
	DAZL	VAOA	CFTR	DAZL	UGT2B15	GABRA2	UGT2B15	EHHADH
	RHOD	PAH	HLA-A	RHOD	FMR1	CLOCK	FMR1	CEP20
	ZNF461	MAPK14	INSR	ZNF461	FGFR1	ENAM	FGFR1	PNP
	PON2	SRC	CASP1	PON2	DRD1	SNCA	DRD1	CHRNA7
	CYP17A1	TNNC1	PLA2G2A	CYP17A1	GDNF	GRID2	GDNF	RPTOR
	IGF2	CCP1	NR1H2	IGF2	NGF	ADH1B	NGF	ERBB4
	AMH	PARP1	GRIN1	AMH	IDO1	ADH1C	IDO1	UGCG
	DRD4	clcA	MAPK1	DRD4	GHRL	MGR1	GHRL	MMP13
	FLG	MMP8	CDK1	FLG	DBH	CISD2	DBH	CD4
	TTF2	deoD	LRRK2	TTF2	GRIA2	EDNRA	GRIA2	PTK2B
	BCHE	npr	HTR2C	BCHE	P2RX7	TDO2	P2RX7	MBL2
	PPARGC1B	thyA	GART	PPARGC1B	CHRM2	GRIA2	CHRM2	TTF2
	RXFP2	Scgb1a1	CCR5	RXFP2	CXCL8	CASP3	CXCL8	RXRA
	CXCL1	fhuD	PARP1	CXCL1	MECP2	SLC25A4	MECP2	NOS1
	S100A9	F10	CAPN1	S100A9	GRIA3	SDHA	GRIA3	PRL
	S100A8	1a	PTGS1	S100A8	PTEN	AMACR	PTEN	SLC18A3
	GUSB	EGFR	NOS2	GUSB	DLG4	PIK3R1	DLG4	HTR2C
	LEF1	CEL	BCR	LEF1	GNAL	MCCC2	GNAL	FAS
	PITX2	CRK2	CXCR2	PITX2	TP53	AP3B1	TP53	SOD3
	ARNT	faeA	FGF1	ARNT	GFAP	SCZD1	GFAP	UGT2B15
	TH	DHA2_112885	FAAH	TH	GBA1	LMNB1	GBA1	KIF11
	SRD5A2	PGR	ACE	SRD5A2	GAD2	WNT8A	GAD2	CXCR2
	IGHE	ANG	RAF1	IGHE	HTT	LRRTM2	HTT	GDI1
	SIRT1	nudC	PLAT	SIRT1	GRID2	PCDHAC2	GRID2	PRKCD
	ACADVL	BACE1	C5AR1	ACADVL	PVALB	NR3C1	PVALB	ABCB1
	F2R	actVA 6	AGTR1	F2R	GAL	PPP2R2B	GAL	NR5A1
	NPY	HI_1679	MAP2K1	NPY	PRNP	HTR4	PRNP	FAAH
	SLC6A12	PH1313	DRD3	SLC6A12	CACNA1A	ADRB2	CACNA1A	LEF1
	TAC1	IGLV2-8	CYP2D6	TAC1	TSPO	CSF1R	TSPO	MAPK14
	NLRP3	CCNA2	ERBB2	NLRP3	PSEN1	PDGFRB	PSEN1	PITX2
	PDE4D	GDI1	CHRNB2	PDE4D	PRKN	G3BP1	PRKN	FABP3
	ABCC1	RNR1	NTRK1	ABCC1	ITPR1	GRIA1	ITPR1	TH
	TLR7	PDE4B	FDPS	TLR7	DAOA	DUSP1	DAOA	DLG4
	ABCC6	camC	ABL1	ABCC6	SLC18A2	DRD1	SLC18A2	GSN
	MYH11	CDK2	BACE1	MYH11	CREBBP	CPLX2	CREBBP	SULT1A1
	SELP	PTPN1	RPS6KB1	SELP	ALB	SNCB	ALB	MPO
	SLC11A1	CHEK1	KIF11	SLC11A1	PER3	FLT4	PER3	HLA-A
	CDC20	Art2b	CCR3	CDC20	PER2	NRN1	PER2	GRIN2B
	SLC2A9	btuB	PLG	SLC2A9	TARDBP	TBC1D7	TARDBP	NR1H2
	RPTOR	PRSS1	LCK	RPTOR	CCL2	SCZD3	CCL2	MYH11
	UGCG	NQO1	APH1B	UGCG	BRAF	DTNBP1	BRAF	TGFBR1
	BMI1	PDE4D	PLAU	BMI1	IL2	TNF	IL2	CDC20
	PPP3R1	FGFR1	NTRK2	PPP3R1	TPO	HSPA1A	TPO	ANG
	FGF12	LCK	NOS1	FGF12	TGFB1	HLA-DRB1	TGFB1	S100A8
	PIP4K2A	apx1	PSEN1	PIP4K2A	GABRA1	HLA-DQA1	GABRA1	ACHE
	SFRP1	ilvA	MMP12	SFRP1	HP	HLA-DQB1	HP	MTNR1A
	ARPC2	argI	DRD4	ARPC2	AR	TAP1	AR	SIGMAR1
	NDE1	PPARG	GBA1	NDE1	AVPR1B	GRM4	AVPR1B	PRNP
	NTNG1	ILV2	PREP	NTNG1	LRRK2	FKBP5	LRRK2	GPD
	OPRK1	CFD	NQO2	OPRK1	MAP2K1	MAPK14	MAP2K1	IL6
	PNKD	marR	GRIN2B	PNKD	TOR1A	AARS2	TOR1A	CASP3
	DNER	accC	CXCR3	DNER	PIK3R1	EFHC1	PIK3R1	VDR
	P3H1	FABP4	GSK3B	P3H1	GNAS	SCZD5	GNAS	ACE
	RGS6	CASP7	GSK3A	RGS6	FGFR2	RIMS1	FGFR2	PRKCE
	CDC14A	fecA	CCND1	CDC14A	NRG1	HTR1B	NRG1	PTPN1
	COMMD1	SHBG	FYN	COMMD1	SMPD1	HTR1E	SMPD1	CNR2
	ELOVL1	LGALS7	CASP3	ELOVL1	IMPA1	CNR1	IMPA1	TTR
	PLEK	LGALS7B	GRIA1	PLEK	ATP2A2	CEP85L	ATP2A2	MAOB
	TNS1	PLA2G1B	GRIA2	TNS1	PDYN	ENPP1	PDYN	CYP1A2
	MSRB2	PLK1	CYP19A1	MSRB2	CYP27A1	GRM1	CYP27A1	RNASE3
	MUC16	APCS		MUC16	MTOR	RAB32	MTOR	PIK3CG
	RGS7	Hsd17b10		RGS7	C9orf72	ESR1	C9orf72	NQO1
	SMOC2	BCAT2		SMOC2	CRHBP	OPRM1	CRHBP	IFNG
	USH2A	Akr1c9		USH2A	GCH1	TBP	GCH1	HTR6
	PPIH	PDE3B		PPIH	MAPK1	FAM20C	MAPK1	MED1
	XAF1	DPP4		XAF1	NEFL	NPY	NEFL	IGF1R
	DLGAP2	LAP3		DLGAP2	LRP8	GSBS	LRP8	ALDH1A1
	C1D	AURKA		C1D	ARSA	CAMK2B	ARSA	CXCL1
	SZT2	ACK2		SZT2	TAC1	ADCY1	TAC1	CDK5R1
	CNTNAP5	nalP		CNTNAP5	IFNA1	ABCA13	IFNA1	NOS3
	COX16	MTHFD1		COX16	IFNA13	CHCHD2	IFNA13	CFTR
	APLF	PF3D7_0907900		APLF	EP300	ABCB1	EP300	SIRT3
	DPF3	bphC		DPF3	BRCA2	SGCE	BRCA2	INSR
	EYS	pptA		EYS	GRM7	TRRAP	GRM7	ACMSD
	CEP20	xylH		CEP20	DVL3	CYP3A4	DVL3	GPX5
	CYRIB	SP_0314		CYRIB	VEGFA	TAS2R16	VEGFA	AKT1
	DACT2	PDE5A		DACT2	DAO	LEP	DAO	FABP12
	GNG10	ppx		GNG10	NRXN1	CHRM2	NRXN1	PON2
	GSDMC	thiE		GSDMC	NR4A2	BRAF	NR4A2	GPX3
	ST6GALNAC5	cyp51		ST6GALNAC5	ATXN3	SCZD16	ATXN3	MAP2K1
	SUSD1	Pde10a		SUSD1	TACR1	RP1L1	TACR1	GH1
	ARHGAP25	Mbl1		ARHGAP25	SHANK3	SCZD6	SHANK3	TIMP2
	COMMD3	opmA		COMMD3	ADORA1	DPYSL2	ADORA1	HSD11B1
	FIRRM	APOA2		FIRRM	KRAS	FGFR1	KRAS	F3
	HYI	CPA1		HYI	PRKCG	SLC20A2	PRKCG	NR1I2
	MED8	PDPK1		MED8	SGCE	THAP1	SGCE	PYGM
	PHACTR3	pep		PHACTR3	TTR	TRPA1	TTR	PSEN1
	PLPPR1	tyrB		PLPPR1	PARK7	RRM2B	PARK7	AR
	SPATS2L	HNL		SPATS2L	GRN	RAD21	GRN	DAPK1
	TSHZ2	metB		TSHZ2	GABRD	EXT1	GABRD	SUOX
	MAIP1	ADAM17		MAIP1	DNMT1	COLEC10	DNMT1	CYP3A4
	OR2B11	ESR1		OR2B11	CRHR2	OPLAH	CRHR2	APP
	SCRT2	TGFBR1		SCRT2	PON1	IFNA2	PON1	PNKD
	TMBIM1	PRKACA		TMBIM1	TBP	C9orf72	TBP	S100A9
	RBBP8NL	VC_0232		RBBP8NL	SLC2A1	BAG1	SLC2A1	RXRB
	FRMD1	HAL3A		FRMD1	SPR	ETL4	SPR	KCNJ2
	FBXO48	lsrB		FBXO48	GNRH1	FXN	GNRH1	CYCS
	DCAF8L1	HSP90AA1		DCAF8L1	HSD11B2	VPS13A	HSD11B2	FGFR1
	IGLV10-54	fccA		IGLV10-54	GLA	GAS1	GLA	HSD11B2
	IGLV11-55	dps		IGLV11-55	PLA2G6	IARS1	PLA2G6	HSPA1L
	TP53	kdsA		TP53	ZNF804A	ELP1	ZNF804A	ALDH2
	CDKN1A	GC		CDKN1A	ATP13A2	STXBP1	ATP13A2	ADRA2A
	FAS	trpA		FAS	POLG2	PTPA	POLG2	LRRK2
	NFE2L2	fkpA		NFE2L2	FGFR3	TOR1A	FGFR3	OPRK1
	GABRG2	lef		GABRG2	KCNQ2	NCS1	KCNQ2	CST3
	GABRA1	PCK1		GABRA1	CBS	ABL1	CBS	CHI3L1
	GLRA1	ipnA		GLRA1	PSAP	TSC1	PSAP	HSPA8
	SUOX	ispF		SUOX	VDR	KCNT1	VDR	SRD5A2
	SULT2A1	HSD11B1		SULT2A1	SST	GRIN1	SST	ALPP
	CDO1	ACADM		CDO1	PDE11A	CACNA1B	PDE11A	NR1I3
	FLT3	GSK3B		FLT3	PICK1	FZD8	PICK1	MTHFD1
	PRKCD	PKM		PRKCD	GCLC	MLM	GCLC	GC
	PRKCA	Esr2		PRKCA	PDE4B	PKC2	PDE4B	CGB3
	PRKCG	fbpB		PRKCG	SYN2	FASPS3	SYN2	CTSB
	GGT1	AVD		GGT1	KMT2D	FRAP1	KMT2D	TNF
	PRKCB	sop2		PRKCB	CAT	SKIP	CAT	FYN
	PRKCQ	THI1.2		PRKCQ	NPAS2	SDH2	NPAS2	ABCC2
	PRKCE	MAOB		PRKCE	GLB1	PARK6	GLB1	SELP
	PRKCZ	mutY		PRKCZ	CCK	KIAA1405	CCK	F2
	SOD2	eryF		SOD2	CHD7	DYT2	CHD7	GRIA1
	GPX4	CYB2		GPX4	VCP	KIAA0607	VCP	TRPA1
	PRKCI	phzF		PRKCI	PDE4A	CLN1	PDE4A	PTGS2
	GPX1	HSD17B1		GPX1	CSF1R	GLUT1	CSF1R	CYP2C9
	SOD3	cobT		SOD3	CTLA4	PRXI	CTLA4	CCND1
	GPX2	def		GPX2	PLP1	DENSIN	PLP1	CTSK
	GPX3	NR3C2		GPX3	PTCH1	STL2	PTCH1	ESR1
	GPX7	AKR1C3		GPX7	DMD	MCLC	DMD	PDE4D
	AZIN2	lytA		AZIN2	MRE11	KREV1	MRE11	PSEN2
	GPX5	phaA		GPX5	BMP4	KCND3S	BMP4	GABRA1
	GPX8	folB		GPX8	CP	SCAR27	CP	PEX11B
	GPX6	glmS		GPX6	FUS	NEMMLAS	FUS	HMGCR
	ADAM33	Nos2		ADAM33	BCL2	AGS2	BCL2	NR3C2
	MMP2	PAM		MMP2	SIGMAR1	CX40	SIGMAR1	GGT1
	MMP9	codA		MMP9	PANK2	CAL1L	PANK2	INS
	ELANE	hflD		ELANE	NOS2	PUM	NOS2	PRKCZ
	PIK3CG	RXRA		PIK3CG	VPS13A	MMYAT	VPS13A	HDAC4
	DLG4	mxiM		DLG4	TRH	DARC	TRH	GLRA1
	XDH	nlpI		XDH	MOG	SESAME	MOG	GSTM1
	UGT1A9	cbh2		UGT1A9	ZBTB20	FHM2	ZBTB20	MAPK1
	CFLAR	rop		CFLAR	ADAM10	CD3Z	ADAM10	PPP3R1
	TIMP2	Prss2		TIMP2	CTSD	TMAU	CTSD	PLAT
	ACOT9	DAO1		ACOT9	SLC1A3	SYG1	SLC1A3	PIP4K2A
	PSPC1	DAPK1		PSPC1	PDGFB	GP39	PDGFB	CXCR3
	VEGFA	CTSK		VEGFA	ATP7B	HSD11	ATP7B	TLR7
	ESRRB	CELA1		ESRRB	ATP1A2	RP39	ATP1A2	CFL1
	HMGCS1	uvrB		HMGCS1	PRKAR1A	AD4	PRKAR1A	MAPK8
	CLEC10A	NOS3		CLEC10A	S100B	SCZD9	S100B	STAR
	FGF21	REN		FGF21	TFAP2B	CLK1	TFAP2B	F2R
	OXA1L	TM_1620		OXA1L	ERBB4	C2orf79	ERBB4	AKR1B1
	PKN3	cbh1		PKN3	IL17A	VWM4	IL17A	STIP1
	SIRT3	xynY		SIRT3	GRM3	SPG4	GRM3	GUSB
	ECH1	ESRRA		ECH1	ATXN2	OLD35	ATXN2	GPX8
	ABCB1	GSR		ABCB1	TRPC5	CALNB1	TRPC5	SRC
	HSPA8	TM_0857		HSPA8	NPC1	KIAA0401	NPC1	NTNG1
	STAT5A	Ca4		STAT5A	PDLIM5	HMND14	PDLIM5	CYB5R3
	STAT5B	MET		STAT5B	GRIA4	TAC1R	GRIA4	PDE4B
	GH1	qacR		GH1	PINK1	VKCFD1	PINK1	MAFB
	STIP1	PREP		STIP1	ATP1A3	ZFHX1B	ATP1A3	CYP17A1
	PEX11B	RORA		PEX11B	IL1A	GEFSP2	IL1A	STS
	PEX11A	ALDOA		PEX11A	HLA-DQB1	PDE11A1	HLA-DQB1	TP53
	VDR	AKR1C1		VDR	NOS3	SSPS	NOS3	CASP9
	AFP	fcl		AFP	ATXN8OS	MCOP6	ATXN8OS	CAT
	CYP1A1	PADI4		CYP1A1	KDM6A	ACHRG	KDM6A	ADAM17
	DDX5	CYP2C9		DDX5	TMEM106B	FASPS1	TMEM106B	GABRG2
	TRRAP	apr		TRRAP	RORA	SIFD	RORA	CHRNA3
	IFNGR2	PRXC1A		IFNGR2	IL18	MGLUR7	IL18	F5
	NCOR2	panC		NCOR2	PTPN11	LQT9	PTPN11	CFLAR
	TFF1	ADA		TFF1	GJA1	NDNC3	GJA1	LAP3
	PSMC5	DHODH		PSMC5	OPA3	CMH8	OPA3	PRKACA
	DDX17	pll		DDX17	IL4	AGS1	IL4	SIRT1
	DSPP	IMPDH		DSPP	ATP2B2	PKNPY	ATP2B2	ABCC1
	INTS5			INTS5	CHAT	ZNF231	CHAT	REN
	HDAC4			HDAC4	TAF1	MGLUR2	TAF1	FGF21
	GJA1			GJA1	ADRA2A	CMD1Z	ADRA2A	HTR2A
	UGT1A1			UGT1A1	OTX2	HARPO	OTX2	PEX12
	CD4			CD4	AVP	ETM1	AVP	GPX1
	IFNG			IFNG	GH1	HHC1	GH1	ESR2
	RARA			RARA	SHH	MC1DN20	SHH	AGTR2
	ABCC2			ABCC2	GSR	KIAA1585	GSR	CYP1B1
	ALB			ALB	FTO	USH3A	FTO	SLC6A3
	FASN			FASN	KDM1A	TBLR1	KDM1A	PDE3B
	INS			INS	VGF	MYORIBF	VGF	DRD1
	KCNJ2			KCNJ2	STUB1	CRARF	STUB1	DIO3
	THRB			THRB	ADCY5	TP73L	ADCY5	PLAU
	TPO			TPO	ACHE	HD	ACHE	PTEN
	KLK3			KLK3	PRODH	WFRS	PRODH	SLC6A4
	CRAT			CRAT	GABRB2	NBPHOX	GABRB2	SERPINA6
	PYGL			PYGL	TNFRSF1A	DEE78	TNFRSF1A	ALOX5
	ACOX1			ACOX1	LBR	AIH2	LBR	PLEK
	AQP3			AQP3	MT-ND1	NACP	MT-ND1	NLRP3
	CPT1B			CPT1B	SYNE1	SCAR18	SYNE1	GJA1
	CYP1A2			CYP1A2	TCF4	ADH2	TCF4	FASN
	SERPINA6			SERPINA6	UBQLN2	ADH3	UBQLN2	GPX7
	ALPP			ALPP	TSC2	MA	TSC2	MIR7-3HG
	CYB5R3			CYB5R3	FXN	WFS2	FXN	DPP4
	HMBS			HMBS	KDM6B	MFDA	KDM6B	PLA2G2A
	TNFRSF9			TNFRSF9	GRIN2D	TPH2	GRIN2D	PNMT
	CYB5A			CYB5A	UCHL1	GLUR2	UCHL1	ACOX1
	EHHADH			EHHADH	PAX6	CPP32	PAX6	CGB5
	FABP1			FABP1	NDUFS4	ANT1	NDUFS4	ADORA2A
	HSD3B1			HSD3B1	IDUA	SDH1	IDUA	RPS27A
	MAFB			MAFB	PPARG	CBAS4	PPARG	CASP8
	RACK1			RACK1	SLC5A7	GRB1	SLC5A7	PPARG
	RPS27A			RPS27A	CHRNA4	MCCB	CHRNA4	TNNC1
	SULT1A1			SULT1A1	LGI1	ADTB3A	LGI1	CHRNB4
	UGT2B7			UGT2B7	CHMP2B	ADLD	CHMP2B	AFP
	TRAF1			TRAF1	SIRT1	KIAA0416	SIRT1	NR3C1
	UGT2B15			UGT2B15	SCN1A	GCR	SCN1A	MTOR
	BLVRB			BLVRB	NTF3	FMS	NTF3	SLC27A1
	DIO3			DIO3	HRAS	PDGFR	HRAS	LCK
	MIP			MIP	MTR	G3BP	MTR	RAF1
	PSCA			PSCA	GLI2	GLUR1	GLI2	RGS7
	RNASE3			RNASE3	SCN2A	CL100	SCN2A	PDPK1
	CROT			CROT	ACSL4	CPX2	ACSL4	CPT1B
	PEX12			PEX12	PDGFRB	VEGFR3	PDGFRB	PSENEN
	CSN1S1			CSN1S1	DPP4	NRN	DPP4	PCK1
	SLC25A17			SLC25A17	MEF2C	PIG51	MEF2C	ADAM10
	FABP12			FABP12	COL11A2	HPS7	COL11A2	SULT2A1
	MIR22HG			MIR22HG	ALX4	TNFA	ALX4	AGTR1
	LINC00299			LINC00299	NR1D1	SS1	NR1D1	PPIA
				TTR	RRM2B	CELIAC1	RRM2B	ADRB2
				lip	EGF	ABCB2	EGF	CTSD
				APE_1547.1	PIK3CA	MGLUR4	PIK3CA	ALDOA
				MMP3	NDUFV2	FKBP51	NDUFV2	ADA
				MAPK10	FTL	CSBP1	FTL	ANXA5
				Fnta	RGS4	KIAA1270	RGS4	HSP90AA1
				E	IL2RA	FLJ10466	IL2RA	PARP1
				CFB	GABRA5	RIM1	GABRA5	GPX6
				CHI1	PTGS2	C6orf204	PTGS2	RARA
				FKBP1A	ATM	PDNP1	ATM	PPARA
				CMA1	HLA-DRB1	MGLUR1	HLA-DRB1	RACK1
				kaiB1	SQSTM1	PARK26	SQSTM1	RORA
				MAPKAPK2	COL2A1	ESR	COL2A1	BACE1
				MAPK8	DLG1	SCA17	DLG1	RBP4
				mutB	FGF8	DMP4	FGF8	IGF2
				nat	MAP2K2	MRD54	MAP2K2	DNMT1
				PIM1	SNAP25	DFNB44	SNAP25	FGF9
				nirK	FAAH	PARK22	FAAH	GRIN1
				estB	CTNNB1	PGY1	CTNNB1	CHRNA4
				aroH	TREM2	DYT11	TREM2	AMH
				GSTP1	TRPV1	DEDDFA	TRPV1	ICAM1
				PPIA	CLN6	VDDR3	CLN6	CA2
				F2	SLC6A1	T2R16	SLC6A1	TPO
				LYZ	PAH	OB	PAH	FGD1
				rph	ADAR	NS7	ADAR	HSP90B1
				opd	PPARGC1A	C16DUPq36.3	PPARGC1A	TRRAP
				cpo	PNOC	OCMD	PNOC	TRAF1
				HEM2	ITPR3	DRP2	ITPR3	CHRM2
				CES1	MIF	FLT2	MIF	EYS
				ksi	CISD2	MLVAR	CISD2	SERPINE1
				MAPK1	ACTB	DYT6	ACTB	CSN1S1
				draA	EFNB1	ANKTM1	EFNB1	FLG
				KIF11	TWIST2	P53R2	TWIST2	DYRK1A
				CHI3L1	VAMP2	SCC1	VAMP2	CDK5
				rsbQ	GABBR1	CLL1	GABBR1	PKM
				GPD	DDC	OPLAHD	DDC	GCG
				CDK5R1	POU1F1	FTDALS1	POU1F1	CCR5
				MMP13	DEAF1	ETOLM	DEAF1	DLGAP2
				CA2	HTR1D	FRDA	HTR1D	MIF
				pip	UNC13A	CHAC	UNC13A	PDE8B
				cdd	FBXO7	IARS	FBXO7	GSK3A
				groES	VWF	IKBKAP	VWF	PTGS1
				nudE	SP4	UNC18	SP4	SLC2A9
				HEV1	TLR4	PPP2R4	TLR4	DHODH
				SOT12	GRM2	DYT1	GRM2	BAX
				catA	MAG	FREQ	MAG	FKBP1A
				cgt	FA2H	CHDSKM	FA2H	PRKCA
				TREM1	PRKACA	LAM	PRKACA	GRIA2
				HSP90B1	ALDH2	KIAA1422	ALDH2	PAH
				PTGS1	DNAJC5	NMDAR1	DNAJC5	RPS6KB1
				atpE	C19orf12	CACNL1A5	C19orf12	MMP9
				IRE1	SYNJ1	DNS	SYNJ1
				fabI	SOS1	SKS	SOS1
				ampC	GABRG2	KIAA0842	GABRG2
				PYGM	BMAL1	SDHIP	BMAL1
				RHO	FLNB	NEDIES	FLNB
				EPHB4	NPC2	HTLVR	NPC2
				AKR1B1	FOS	PAGA	FOS
				gag-pol	GPHN	KIAA1365	GPHN
				bla	ADNP	DFNA37	ADNP
				ANXA5	MED12	RP32	MED12
				CUT1	IL1R1	KCND3L	IL1R1
				CYP2B4	EYA1	PKDYS3	EYA1
				ompF	HP1BP3	HJCYS	HP1BP3
				serA	TTC9B	ATFB11	TTC9B
				CAPNS1	F2	ADTKD2	F2
				bop	SLC1A2	FY	SLC1A2
				pldA	CAMK2G	MHP2	CAMK2G
				CTSB	DCANP1	TCRZ	DCANP1
				MIF	POLR3A	IBGC6	POLR3A
				tesA	TRIM32	YKL40	TRIM32
				fabZ	SLC25A4	HSD11L	SLC25A4
				ompA	HDAC6	STM2	HDAC6
				nspA	FLNA	3MC2	FLNA
				zipA	TG	NEDPBA	TG
				Ephx2	KMT2A	COXPD13	KMT2A
				frr	IGF2	BEFAHRS	IGF2
				fabB	PRRT2	NK1R	PRRT2
				STS	HTR6	SMADIP1	HTR6
				calm1	CHRNA7	SMEI	CHRNA7
				calm2-a	DRD5	PDE11A2	DRD5
				calm2-b	HSPG2	STHAG4	HSPG2
				VAOA	TACR3	KIAA0347	TACR3
				PAH	HMBS	RPEM	HMBS
				MAPK14	CRY2	NEDSHBA	CRY2
				SRC	MEN1	MPDT	MEN1
				TNNC1	ATRX	CRV	ATRX
				CCP1	CLN8	CMH13	CLN8
				PARP1	KCNA1	FET1	KCNA1
				clcA	SDHB	PCAR1	SDHB
				MMP8	CYP19A1	KBHS	CYP19A1
				deoD	COL1A1	USH3	COL1A1
				npr	CLN3	IRA1	CLN3
				thyA	IQSEC2	CMYO9A	IQSEC2
				Scgb1a1	PER1	3MC1	PER1
				fhuD	KCNQ3	KET	KCNQ3
				F10	CYP27B1	IT15	CYP27B1
				1a	GRIK2	WFS	GRIK2
				EGFR	OTC	PMX2B	OTC
				CEL	CBLN1	AI1C	CBLN1
				CRK2	KCTD17	PARK1	KCTD17
				faeA	COL11A1	ZCD2	COL11A1
				DHA2_112885	ADRB2	TRPO	ADRB2
				ANG	AFG3L2	NEDLIB	AFG3L2
				nudC	CST3	T1	CST3
				BACE1	TERT	SDHF	TERT
				actVA 6	VPS13C	AMACRD	VPS13C
				HI_1679	FGF2	AGM7	FGF2
				PH1313	ADA	HPS2	ADA
				IGLV2-8	IL1RN	MCPH26	IL1RN
				CCNA2	SLC1A4	GRL	SLC1A4
				GDI1	SPG11	HDLS1	SPG11
				RNR1	GALC	IBGC4	GALC
				PDE4B	VPS35	MRD67	VPS35
				camC	DNMT3B	PTPN10	DNMT3B
				CDK2	BCR	PCL	BCR
				PTPN1	HSPD1	TBC7	HSPD1
				CHEK1	KCNMA1	IMD127	KCNMA1
				Art2b	PEX1	RING4	PEX1
				btuB	PPT1	MTALARS	PPT1
				PRSS1	STX1A	EJM1	STX1A
				NQO1	PSEN2	RIM	PSEN2
				FGFR1	TF	LIS10	TF
				LCK	RAI1	NPPS	RAI1
				apx1	KMT2B	GRM1A	KMT2B
				ilvA	JPH3	ESTRR	JPH3
				argI	PIEZO2	HDL4	PIEZO2
				ILV2	ICAM1	MDR1	ICAM1
				CFD	ABL1	DFNA75	ABL1
				marR	SORL1	BGLPT	SORL1
				accC	SNX14	LEPD	SNX14
				FABP4	FUCA1	DUP7q36.3	FUCA1
				CASP7	SLC6A15	RP88	SLC6A15
				fecA	LPL	CRMP2	LPL
				LGALS7	FAT4	OGD	FAT4
				LGALS7B	SLC16A2	GLVR2	SLC16A2
				PLA2G1B	PYY	FEPS1	PYY
				PLK1	XPR1	PEOA5	XPR1
				APCS	PCNT	NXP1	PCNT
				Hsd17b10	TWIST1	3MC3	TWIST1
				BCAT2	MPO	FTDALS	MPO
				Akr1c9	ARC	FARR	ARC
				PDE3B	STXBP1	GRIDHH	STXBP1
				DPP4	CC2D1A	IKAP	CC2D1A
				LAP3	SETD5	DEE4	SETD5
				AURKA	CNR2	PARK25	CNR2
				ACK2	SELP	AMC5	SELP
				nalP	GNAO1	DEE14	GNAO1
				MTHFD1	BICD2	NDHMSR	BICD2
				PF3D7_0907900	FOXH1	NEDNEH	FOXH1
				bphC	ATP2B3	PPGL4	ATP2B3
				pptA	CCND2	DYT18	CCND2
				xylH	SYP	NKEFA	SYP
				SP_0314	ATP2B4	SCA19	ATP2B4
				PDE5A	MC2R	GPD	MC2R
				ppx	NGFR	FARIMPD	NGFR
				thiE	SOX9	IMD25	SOX9
				cyp51	SCN8A	ASRT7	SCN8A
				Pde10a	FAS	CORTRD2	FAS
				Mbl1	PENK	CMD1V	PENK
				opmA	ATP6V1B2	DFNB70	ATP6V1B2
				APOA2	CACNA1G	SIP1	CACNA1G
				CPA1	WASHC5	FEB3A	WASHC5
				PDPK1	NTRK3	PDE11A3	NTRK3
				pep	TBX1	ECTD16	TBX1
				tyrB	NFIX	RMD2	NFIX
				HNL	BMPER	HERNS	BMPER
				metB	BMP2	FIH	BMP2
				ADAM17	ATXN1	RP61	ATXN1
				TGFBR1	GRIN2C	C21	GRIN2C
				PRKACA	HFE	CMYO9B	HFE
				VC_0232	FOXG1	EEC3	FOXG1
				HAL3A	HESX1	LOMARS	HESX1
				lsrB	ADH1B	DFNA6	ADH1B
				HSP90AA1	EHMT1	NBLST2	EHMT1
				fccA	MMP9	PARK4	MMP9
				dps	OSTF1	ERIS	OSTF1
				kdsA	GIGYF2	HYPTRP	GIGYF2
				GC	MYH7	PEO3	MYH7
				trpA	ARX	CMD1GG	ARX
				fkpA	NPPB	SHORT	NPPB
				lef	CLN5	ADLDAT	CLN5
				PCK1	NLRP3	GCRST	NLRP3
				ipnA	GAP43	BANDDOS	GAP43
				ispF	WDR26	IMF1	WDR26
				HSD11B1	GUSB	MRT76	GUSB
				ACADM	DNAJC6	LMPHM1	DNAJC6
				GSK3B	GPC6	MGCPH	GPC6
				PKM	COASY	PSF1	COASY
				fbpB	VCAM1	COXPD8	VCAM1
				AVD	TFAP2A	JAE	TFAP2A
				sop2	IL2RB	KIAA0340	IL2RB
				THI1.2	HMGCR	M6S1	HMGCR
				MAOB	THAP1	SCAR13	THAP1
				mutY	ERF	IBD13	ERF
				eryF	MAN2B1	KAL2	MAN2B1
				CYB2	SLC17A5	IBGC1	SLC17A5
				phzF	MED13L	MTDPS8A	MED13L
				HSD17B1	FOXP2	KIAA0078	FOXP2
				cobT	ELN	ALSFTD	ELN
				def	ADCYAP1	X25	ADCYAP1
				NR3C2	HTR2B	ENFL5	HTR2B
				AKR1C3	IGF1R	NDHMSD	IGF1R
				lytA	GPT	MC2DN4	GPT
				phaA	CHD8	PED	CHD8
				folB	MARCKS	SCA22	MARCKS
				glmS	TMEM240	WBCQ1	TMEM240
				Nos2	HTRA2	DEE98	HTRA2
				PAM	HMOX1	SCA25	HMOX1
				codA	DYNC1H1	DEE6A	DYNC1H1
				hflD	CNTF	PPNAD2	CNTF
				mxiM	SOD2	OODD	SOD2
				nlpI	EIF4G1	RVCLS	EIF4G1
				cbh2	RAB23	EIG8	RAB23
				rop	LMNB1	MRD41	LMNB1
				Prss2	TBK1	SHFM4	TBK1
				DAO1	RECQL4	DFNA14	RECQL4
				DAPK1	OPTN	CCHS	OPTN
				CTSK	CCBE1	PEO2	CCBE1
				CELA1	EDN1	PPGL5	EDN1
				uvrB	TUBB4A	IMD36	TUBB4A
				NOS3	SMC1A	PENTT	SMC1A
				REN	WDR35	CHTD7	WDR35
				TM_1620	SMARCA2	MHC1D1	SMARCA2
				cbh1	TREX1	LKENP	TREX1
				xynY	AGT	EJA1	AGT
				ESRRA	HSD17B4	PCA1	HSD17B4
				TM_0857	PROP1	SCA44	PROP1
				Ca4	ZSWIM6	ENPAT	ZSWIM6
				MET	PPP2R2B	HH2	PPP2R2B
				qacR	RNF216	IBGC2	RNF216
				PREP	WDR45	MTDPS8B	WDR45
				RORA	TGIF1	CDLS4	TGIF1
				ALDOA	COL4A1	DEE101	COL4A1
				AKR1C1	NF1	GLUT1DS	NF1
				fcl	NAGLU	BRGDA9	NAGLU
				PADI4	ESR2	DRVT	ESR2
				CYP2C9	NLGN1	HYPOC1	NLGN1
				apr	HEXA	LMS	HEXA
				PRXC1A	PTS	DFNA38	PTS
				panC	NCAM1	MTDPS12A	NCAM1
				ADA	SUFU	MC2DN1	SUFU
				DHODH	GRIP1	KOGS	GRIP1
				pll	ITGAM	ARHR2	ITGAM
				IMPDH	CHI3L1	HRTFDS	CHI3L1
				F13A1	IRF6	RCDFRD	IRF6
				AKT1	PDE10A	MGS	PDE10A
				IGF1R	HTR3B	EIG12	HTR3B
				MPO	PNKD	FHM3	PNKD
				CRHR1	IFNB1	RHS	IFNB1
				GCG	SPG7	WFSL	SPG7
				PDE8B	XK	PEOA2	XK
				MTNR1A	RFC1	NDAXOA	RFC1
				MME	STAT4	OPDKD	STAT4
				ERBB4	DNM1L	COLED	DNM1L
				ICAM1	MAP2	ECCL	MAP2
				CHRM1	CDH11	DYT9	CDH11
				SIGMAR1	PARP1	DEE6B	PARP1
				CHRM2	OPRD1	OFC8	OPRD1
				SLC18A3	SEMA3A	CTRCT41	SEMA3A
				ACHE	TPP1	SDCHCN	TPP1
				PNP	HDAC4		HDAC4
				SOAT1	IL6R		IL6R
				MMP1	AGER		AGER
				WEE1	CDK5		CDK5
				PSENEN	FIG4		FIG4
				PTGS2	INSR		INSR
				PNMT	GCDH		GCDH
				CACNA1C	CDON		CDON
				CDK5	NEB		NEB
				ADRB2	ARSB		ARSB
				CHRNB4	SHANK2		SHANK2
				APP	GLI3		GLI3
				TNFRSF1A	IMPA2		IMPA2
				P2RY2	LMNA		LMNA
				CTSG	TUG1		TUG1
				BACE2	FGF23		FGF23
				PRNP	FGF14		FGF14
				DYRK1A	SUCLA2		SUCLA2
				SLC6A3	GGT1		GGT1
				ADRA2A	ULK4		ULK4
				PSEN2	DNAJC13		DNAJC13
				ADORA2A	SLC20A2		SLC20A2
				CASP8	ZEB2		ZEB2
				PTK2B	YY1		YY1
				CASP9	BRCA1		BRCA1
				PIK3R1	SPAST		SPAST
				CNR2	INPPL1		INPPL1
				ALDH2	CD4		CD4
				HTR6	ABCA13		ABCA13
				CHRNA7	GRIK3		GRIK3
				HTR1A	ABCB7		ABCB7
				SLC6A4	MAPK3		MAPK3
				CHRNA4	AGTR1		AGTR1
				MTOR	IL11RA		IL11RA
				MAOA	CASP3		CASP3
				AGTR2	DUSP6		DUSP6
				HTR2A	PF4		PF4
				SERPINE1	ANKK1		ANKK1
				CHRNA3	GHR		GHR
				ADAM10	TBR1		TBR1
				CTSD	GTPBP2		GTPBP2
				DRD1	SACS		SACS
				CFTR	ZIC2		ZIC2
				HLA-A	S100A10		S100A10
				CASP1	CHCHD2		CHCHD2
				PLA2G2A	L1CAM		L1CAM
				GRIN1	POR		POR
				CDK1	KCNJ10		KCNJ10
				LRRK2	TP63		TP63
				HTR2C	INPP1		INPP1
				GART	POLR3B		POLR3B
				CCR5	MCOLN1		MCOLN1
				CAPN1	CRY1		CRY1
				BCR	IGFBP3		IGFBP3
				CXCR2	RYR2		RYR2
				FGF1	CEP290		CEP290
				FAAH	RBP4		RBP4
				RAF1	SPECC1L		SPECC1L
				PLAT	FBN1		FBN1
				C5AR1	AHI1		AHI1
				AGTR1	REN		REN
				MAP2K1	EIF2B5		EIF2B5
				DRD3	SURF1		SURF1
				CYP2D6	RYR1		RYR1
				ERBB2	DISP1		DISP1
				CHRNB2	MEGF8		MEGF8
				NTRK1	SYT1		SYT1
				FDPS	GM2A		GM2A
				ABL1	CHRM1		CHRM1
				RPS6KB1	DLG3		DLG3
				CCR3	TIMM8A		TIMM8A
				PLG	DLL1		DLL1
				APH1B	PTPN22		PTPN22
				PLAU	STIL		STIL
				NTRK2	CXCR4		CXCR4
				NOS1	TONSL		TONSL
				PSEN1	ATXN10		ATXN10
				MMP12	CALB1		CALB1
				GBA1	AARS2		AARS2
				NQO2	ADORA2A		ADORA2A
				GRIN2B	PSMB8		PSMB8
				CXCR3	C4A		C4A
				GSK3A	APOB		APOB
				CCND1	USH2A		USH2A
				FYN	DNAH8		DNAH8
				CASP3	SYN1		SYN1
				GRIA1	FZD2		FZD2
				GRIA2	SNCAIP		SNCAIP
					PCDH15		PCDH15
					SLCO1C1		SLCO1C1
					SEMA3E		SEMA3E
					SERPINE1		SERPINE1
					SETX		SETX
					BCS1L		BCS1L
					STAT3		STAT3
					SIX3		SIX3
					NODAL		NODAL
					WWOX		WWOX
					KCND3		KCND3
					ELOVL4		ELOVL4
					TNFAIP3		TNFAIP3
					PHF21A		PHF21A
					HPRT1		HPRT1
					UBE3A		UBE3A
					PRKRA		PRKRA
					ADCY10		ADCY10
					USP8		USP8
					GLUL		GLUL
					NHLRC1		NHLRC1
					WAC		WAC
					IRAK1		IRAK1
					GJC2		GJC2
					GABRB3		GABRB3
					SLC12A3		SLC12A3
					G6PD		G6PD
					AUTS2		AUTS2
					ADK		ADK
					LEPR		LEPR
					CACNA1H		CACNA1H
					MYH3		MYH3
					NEU1		NEU1
					NFE2L2		NFE2L2
					MBD5		MBD5
					SERPINA1		SERPINA1
					CSTB		CSTB
					GABRA3		GABRA3
					EIF2AK2		EIF2AK2
					SMAD2		SMAD2
					TRANK1		TRANK1
					DCC		DCC
					NSD1		NSD1
					EPRS1		EPRS1
					ABAT		ABAT
					PLAT		PLAT
					MMACHC		MMACHC
					RAB39B		RAB39B
					SLC6A5		SLC6A5
					NUS1		NUS1
					COL1A2		COL1A2
					GATA1		GATA1
					RET		RET
					ARID1A		ARID1A
					APTX		APTX
					ATN1		ATN1
					MYT1L		MYT1L
					CHRNB2		CHRNB2
					GHRH		GHRH
					CASR		CASR
					DNMT3A		DNMT3A
					SLC35C1		SLC35C1
					GRM8		GRM8
					CTSA		CTSA
					MYO18B		MYO18B
					TRIM8		TRIM8
					ANO3		ANO3
					SLC2A3		SLC2A3
					HPCA		HPCA
					PDHA1		PDHA1
					KARS1		KARS1
					NKX2-1		NKX2-1
					NPAS3		NPAS3
					PDE2A		PDE2A
					PRKAR1B		PRKAR1B
					PDE4D		PDE4D
					COL6A3		COL6A3
					IL1RAPL2		IL1RAPL2
					CLCN1		CLCN1
					EPM2A		EPM2A
					ACOX1		ACOX1
					PIGL		PIGL
					ABCA1		ABCA1
					PTK2B		PTK2B
					SDHA		SDHA
					CHST3		CHST3
					VIP		VIP
					GLRA1		GLRA1
					FREM1		FREM1
					NEK1		NEK1
					LTBP1		LTBP1
					ANG		ANG
					SCARB2		SCARB2
					RNASEH2C		RNASEH2C
					PNKP		PNKP
					GNB1		GNB1
					OGG1		OGG1
					LOXL3		LOXL3
					CCL5		CCL5
					FGF17		FGF17
					PRKCA		PRKCA
					JAG1		JAG1
					KIF1A		KIF1A
					CYP2E1		CYP2E1
					SNCB		SNCB
					OPA1		OPA1
					RERE		RERE
					FCGR3B		FCGR3B
					NRGN		NRGN
					MT-ND6		MT-ND6
					PIGN		PIGN
					DLK1		DLK1
					CDKN1C		CDKN1C
					NTRK1		NTRK1
					HSPA1A		HSPA1A
					CBL		CBL
					PRKACB		PRKACB
					FAM20C		FAM20C
					SHOC2		SHOC2
					KCNN3		KCNN3
					LIMK1		LIMK1
					COQ2		COQ2
					VIPR2		VIPR2
					FKBP4		FKBP4
					MTFMT		MTFMT
					SOX11		SOX11
					EXTL3		EXTL3
					EIF2B3		EIF2B3
					GAS1		GAS1
					QDPR		QDPR
					CDKN1A		CDKN1A
					SKI		SKI
					CTU2		CTU2
					B3GAT3		B3GAT3
					SAMHD1		SAMHD1
					TUBB		TUBB
					IFIH1		IFIH1
					MARS2		MARS2
					ZFPM2		ZFPM2
					HEPACAM		HEPACAM
					XYLT1		XYLT1
					DGKH		DGKH
					IL5		IL5
					TRPV4		TRPV4
					RAF1		RAF1
					PODXL		PODXL
					MFN2		MFN2
					CDH23		CDH23
					GNPTAB		GNPTAB
					ZBTB24		ZBTB24
					TENM4		TENM4
					DNA2		DNA2
					WNT5A		WNT5A
					TYROBP		TYROBP
					DICER1		DICER1
					FHIT		FHIT
					AIP		AIP
					NOS1AP		NOS1AP
					CR2		CR2
					HCN1		HCN1
					IMPDH2		IMPDH2
					AHR		AHR
					ARSG		ARSG
					APC		APC
					FOSB		FOSB
					ATP1A1		ATP1A1
					ACTA1		ACTA1
					ADRA2B		ADRA2B
					PREP		PREP
					SGK1		SGK1
					XDH		XDH
					CD96		CD96
					DCAF17		DCAF17
					MAF		MAF
					CDC42BPB		CDC42BPB
					SMO		SMO
					CALCA		CALCA
					CAMK2B		CAMK2B
					EGFR		EGFR
					SNAP29		SNAP29
					ASAH1		ASAH1
					PHGDH		PHGDH
					MYCN		MYCN
					ATXN7		ATXN7
					MKS1		MKS1
					LYST		LYST
					ZFYVE26		ZFYVE26
					ALDH18A1		ALDH18A1
					LRRC7		LRRC7
					KIF7		KIF7
					PTRHD1		PTRHD1
					SMARCA4		SMARCA4
					SIL1		SIL1
					HDAC8		HDAC8
					LIFR		LIFR
					ATRIP		ATRIP
					SOX10		SOX10
					NAGA		NAGA
					ITIH3		ITIH3
					ARRB1		ARRB1
					HMGB1		HMGB1
					MPV17		MPV17
					FCGR2B		FCGR2B
					ADCYAP1R1		ADCYAP1R1
					ITGB4		ITGB4
					ANO10		ANO10
					DLD		DLD
					PMM2		PMM2
					EZH2		EZH2
					RUNX2		RUNX2
					WDPCP		WDPCP
					HNRNPH1		HNRNPH1
					GCG		GCG
					CHRNA3		CHRNA3
					ARMC5		ARMC5
					APOA1		APOA1
					EXT2		EXT2
					KISS1		KISS1
					CYCS		CYCS
					VPS16		VPS16
					OPN4		OPN4
					HSPA1B		HSPA1B
					TMEM216		TMEM216
					SLC6A8		SLC6A8
					DNAJC12		DNAJC12
					KCNJ6		KCNJ6
					TTBK2		TTBK2
					DHCR7		DHCR7
					CCR5		CCR5
					KCNC3		KCNC3
					TBC1D24		TBC1D24
					GABRB1		GABRB1
					CD40LG		CD40LG
					TUBA1A		TUBA1A
					PROKR2		PROKR2
					TBX4		TBX4
					STAG2		STAG2
					KAT6B		KAT6B
					PDSS1		PDSS1
					NDUFS7		NDUFS7
					NALCN		NALCN
					CLDN5		CLDN5
					CC2D2A		CC2D2A
					BCL2A1		BCL2A1
					VPS13B		VPS13B
					DYRK1A		DYRK1A
					ARRB2		ARRB2
					CIZ1		CIZ1
					SLC18A3		SLC18A3
					CD8A		CD8A
					HTR4		HTR4
					PIGT		PIGT
					MMP2		MMP2
					ATP2B1		ATP2B1
					AARS1		AARS1
					PPP2R5D		PPP2R5D
					ACTG1		ACTG1
					COX10		COX10
					PSMD9		PSMD9
					ITPR2		ITPR2
					ABCA7		ABCA7
					SOX5		SOX5
					DVL1		DVL1
					PPBP		PPBP
					TRPS1		TRPS1
					SCN4A		SCN4A
					NIPBL		NIPBL
					PDE8B		PDE8B
					QKI		QKI
					RPGRIP1L		RPGRIP1L
					HLA-DQA1		HLA-DQA1
					KIF1C		KIF1C
					PEX16		PEX16
					GLT8D1		GLT8D1
					MFSD8		MFSD8
					AGTR2		AGTR2
					CTSF		CTSF
					SUMF1		SUMF1
					ERCC2		ERCC2
					TRPM3		TRPM3
					MSX2		MSX2
					WDR19		WDR19
					DNAJB2		DNAJB2
					ACO2		ACO2
					DLAT		DLAT
					NTN1		NTN1
					PROK2		PROK2
					TAC3		TAC3
					PRKCE		PRKCE
					M6PR		M6PR
					APAF1		APAF1
					PEPD		PEPD
					TAF15		TAF15
					STAT1		STAT1
					PIK3CD		PIK3CD
					GAA		GAA
					ASXL3		ASXL3
					BAZ1B		BAZ1B
					CFAP418		CFAP418
					ABCD1		ABCD1
					BBS1		BBS1
					SLC8A1		SLC8A1
					IFT172		IFT172
					TK2		TK2
					GPR39		GPR39
					RNASEH2B		RNASEH2B
					FOXRED1		FOXRED1
					ACBD6		ACBD6
					HNRNPA1		HNRNPA1
					VAPB		VAPB
					DCX		DCX
					NKX2-5		NKX2-5
					NRAS		NRAS
					PIGA		PIGA
					MAGEL2		MAGEL2
					SPP1		SPP1
					HECW2		HECW2
					TCF7L2		TCF7L2
					B3GLCT		B3GLCT
					CPOX		CPOX
					CNTNAP2		CNTNAP2
					FLNC		FLNC
					CACNB4		CACNB4
					NUCB2		NUCB2
					ASMT		ASMT
					BEST1		BEST1
					CNP		CNP
					TCF12		TCF12
					PCARE		PCARE
					SMCHD1		SMCHD1
					IDS		IDS
					GRB10		GRB10
					COX20		COX20
					ATCAY		ATCAY
					FABP7		FABP7
					VPS13D		VPS13D
					GRHL3		GRHL3
					FGF20		FGF20
					ARID1B		ARID1B
					OPRK1		OPRK1
					KCNJ2		KCNJ2
					FOLH1		FOLH1
					EIF4E		EIF4E
					DNAJB6		DNAJB6
					EPG5		EPG5
					TTN		TTN
					IFNAR1		IFNAR1
					LRP2		LRP2
					KNG1		KNG1
					CIT		CIT
					AP1S2		AP1S2
					SUOX		SUOX
					COG4		COG4
					F3		F3
					NGLY1		NGLY1
					SORCS2		SORCS2
					CFTR		CFTR
					NEGR1		NEGR1
					ASXL1		ASXL1
					HSPB1		HSPB1
					ALG3		ALG3
					PSAT1		PSAT1
					KCNJ11		KCNJ11
					PLA2G4A		PLA2G4A
					LAMP2		LAMP2
					TUBB3		TUBB3
					PLCB4		PLCB4
					TRAPPC11		TRAPPC11
					BCAP31		BCAP31
					NDUFV1		NDUFV1
					ADA2		ADA2
					CFL2		CFL2
					OFD1		OFD1
					CRLF1		CRLF1
					TIMELESS		TIMELESS
					KDM3A		KDM3A
					ADH1C		ADH1C
					LCN2		LCN2
					HSD11B1		HSD11B1
					ASL		ASL
					KCNQ1		KCNQ1
					B3GALT6		B3GALT6
					SLC19A3		SLC19A3
					VPS41		VPS41
					TNFRSF1B		TNFRSF1B
					AMACR		AMACR
					IQSEC1		IQSEC1
					LTA		LTA
					IRF2BPL		IRF2BPL
					HSPA9		HSPA9
					C4B		C4B
					C4B_2		C4B_2
					PEX10		PEX10
					EBP		EBP
					PAX3		PAX3
					IL33		IL33
					VLDLR		VLDLR
					GNRHR		GNRHR
					VARS1		VARS1
					MAP1B		MAP1B
					FH		FH
					BBS4		BBS4
					PPOX		PPOX
					TCF20		TCF20
					ALMS1		ALMS1
					HTRA1		HTRA1
					GRIK1		GRIK1
					ATP7A		ATP7A
					UHRF1		UHRF1
					NR5A1		NR5A1
					ALOX5AP		ALOX5AP
					AP2S1		AP2S1
					HACE1		HACE1
					AIFM1		AIFM1
					ADRA1A		ADRA1A
					RNASEH2A		RNASEH2A
					PDCD1		PDCD1
					CCL3		CCL3
					SORT1		SORT1
					KAT5		KAT5
					DHDDS		DHDDS
					ADRA2C		ADRA2C
					BHLHE40		BHLHE40
					HS6ST1		HS6ST1
					MED27		MED27
					QARS1		QARS1
					ASS1		ASS1
					STX16		STX16
					EPO		EPO
					HSPA4		HSPA4
					KANSL1		KANSL1
					VIM		VIM
					H3-3A		H3-3A
					H3-3B		H3-3B
					PRMT7		PRMT7
					MYORG		MYORG
					HOMER1		HOMER1
					BIN1		BIN1
					ANXA1		ANXA1
					EIF2AK3		EIF2AK3
					NBN		NBN
					AADAT		AADAT
					PAFAH1B1		PAFAH1B1
					KCNH2		KCNH2
					BBS2		BBS2
					DGUOK		DGUOK
					NPHP1		NPHP1
					NDUFS1		NDUFS1
					COL4A2		COL4A2
					TSHB		TSHB
					MMP1		MMP1
					SMC3		SMC3
					IL18R1		IL18R1
					DPM1		DPM1
					CSF3		CSF3
					NEFH		NEFH
					CCDC22		CCDC22
					BICC1		BICC1
					GNA11		GNA11
					SCP2		SCP2
					TYK2		TYK2
					KCNA2		KCNA2
					BLTP1		BLTP1
					YWHAE		YWHAE
					IGFBP2		IGFBP2
					REST		REST
					HUWE1		HUWE1
					SLC9A1		SLC9A1
					PDE5A		PDE5A
					TMEM67		TMEM67
					GRM4		GRM4
					PPP3CA		PPP3CA
					COL5A1		COL5A1
					CRYAB		CRYAB
					COL3A1		COL3A1
					KCNK2		KCNK2
					SELE		SELE
					RAB29		RAB29
					KLHL7		KLHL7
					IFT43		IFT43
					CLPB		CLPB
					TUBA4A		TUBA4A
					SMN1		SMN1
					SMN2		SMN2
					COG2		COG2
					GABRA6		GABRA6
					CAMK2A		CAMK2A
					SERPINA7		SERPINA7
					IL13		IL13
					ARF1		ARF1
					SHBG		SHBG
					ALPL		ALPL
					SIM1		SIM1
					L2HGDH		L2HGDH
					NAA10		NAA10
					NOTCH1		NOTCH1
					NMNAT1		NMNAT1
					SCN5A		SCN5A
					TYMP		TYMP
					ITM2B		ITM2B
					SATB2		SATB2
					IL12B		IL12B
					CDKL5		CDKL5
					GNS		GNS
					ACADS		ACADS
					MADD		MADD
					MDGA1		MDGA1
					DIO2		DIO2
					AFG2B		AFG2B
					CXCL12		CXCL12
					PCCB		PCCB
					COX5A		COX5A
					SERPINA6		SERPINA6
					LIG4		LIG4
					IFT74		IFT74
					DPYD		DPYD
					HNRNPA2B1		HNRNPA2B1
					IL6ST		IL6ST
					ROR2		ROR2
					VCAN		VCAN
					RAPGEF3		RAPGEF3
					UBE3B		UBE3B
					HEXB		HEXB
					ASTN2		ASTN2
					IFT88		IFT88
					SLC12A5		SLC12A5
					CYP11B1		CYP11B1
					NDUFA1		NDUFA1
					CHCHD10		CHCHD10
					VAC14		VAC14
					NDUFS8		NDUFS8
					PGR		PGR
					CUL3		CUL3
					KIF5A		KIF5A
					PLK2		PLK2
					DUSP19		DUSP19
					JARID2		JARID2
					PQBP1		PQBP1
					CHL1		CHL1
					ASH1L		ASH1L
					HGSNAT		HGSNAT
					TLR7		TLR7
					RTN4R		RTN4R
					KCNB1		KCNB1
					NSUN2		NSUN2
					PRDX1		PRDX1
					POLR1C		POLR1C
					RBFOX1		RBFOX1
					MAPK10		MAPK10
					FADS1		FADS1
					RAD21		RAD21
					BGLAP		BGLAP
					LHX3		LHX3
					PFN1		PFN1
					PGK1		PGK1
					LMX1B		LMX1B
					MANBA		MANBA
					VAMP1		VAMP1
					FASN		FASN
					ARSL		ARSL
					GMNN		GMNN
					WHRN		WHRN
					CAMKMT		CAMKMT
					DHFR		DHFR
					VPS33B		VPS33B
					ATXN8		ATXN8
					CX3CL1		CX3CL1
					MAPK14		MAPK14
					GNE		GNE
					GALNS		GALNS
					GC		GC
					VPS35L		VPS35L
					XRCC4		XRCC4
					ABCC9		ABCC9
					FCGR2A		FCGR2A
					SYNE2		SYNE2
					SLC30A10		SLC30A10
					PTPRD		PTPRD
					PURA		PURA
					MTHFD1		MTHFD1
					TGFBR2		TGFBR2
					UFD1		UFD1
					FGA		FGA
					CDK5R1		CDK5R1
					KISS1R		KISS1R
					GPC3		GPC3
					ANXA11		ANXA11
					CRIPTO		CRIPTO
					CTCF		CTCF
					SOX3		SOX3
					CSNK1E		CSNK1E
					MESP2		MESP2
					MAD1L1		MAD1L1
					DPYSL5		DPYSL5
					TMEM107		TMEM107
					LRPPRC		LRPPRC
					EDNRA		EDNRA
					RASA1		RASA1
					ACMSD		ACMSD
					CCKAR		CCKAR
					PLG		PLG
					MT-CO3		MT-CO3
					MTTP		MTTP
					MECR		MECR
					AASS		AASS
					SEPTIN9		SEPTIN9
					NANS		NANS
					BHLHE41		BHLHE41
					ITGB1		ITGB1
					MCTP2		MCTP2
					LARGE1		LARGE1
					CHRNB4		CHRNB4
					CRKL		CRKL
					ERCC8		ERCC8
					PLA2G2A		PLA2G2A
					CDH17		CDH17
					RREB1		RREB1
					RAPSN		RAPSN
					TRPC3		TRPC3
					ENG		ENG
					NRTN		NRTN
					CLCF1		CLCF1
					NOTCH2NLA		NOTCH2NLA
					RAP1B		RAP1B
					CPLX1		CPLX1
					CSMD1		CSMD1
					KIAA0586		KIAA0586
					LARS2		LARS2
					TMEM161B		TMEM161B
					PCNA		PCNA
					NSD2		NSD2
					BBS7		BBS7
					SOX2		SOX2
					UCN		UCN
					ITIH4		ITIH4
					TSPOAP1		TSPOAP1
					SRC		SRC
					PIGQ		PIGQ
					MSTO1		MSTO1
					TBX2		TBX2
					IFT122		IFT122
					PIGV		PIGV
					HLA-DRA		HLA-DRA
					ADCY3		ADCY3
					ARTN		ARTN
					CCND1		CCND1
					RBM8A		RBM8A
					EIF2B2		EIF2B2
					ADCY8		ADCY8
					ELOVL5		ELOVL5
					SMAD4		SMAD4
					PEX6		PEX6
					SNRPN		SNRPN
					PEX2		PEX2
					PEX5		PEX5
					MYC		MYC
					FGF12		FGF12
					VPS33A		VPS33A
					TFRC		TFRC
					MSH6		MSH6
					ERCC1		ERCC1
					UBE2A		UBE2A
					ADAM17		ADAM17
					IFNA2		IFNA2
					SERAC1		SERAC1
					MYH14		MYH14
					RTN4		RTN4
					CCDC88A		CCDC88A
					DARS2		DARS2
					BBS10		BBS10
					TRHR		TRHR
					TRRAP		TRRAP
					LDLR		LDLR
					PCCA		PCCA
					PIGY		PIGY
					FGF9		FGF9
					MT-CO1		MT-CO1
					HES7		HES7
					CACNA1B		CACNA1B
					TRAF6		TRAF6
					LMOD3		LMOD3
					CAPN3		CAPN3
					PIK3CG		PIK3CG
					CYP7B1		CYP7B1
					SRCAP		SRCAP
					ATP5F1A		ATP5F1A
					GNAI2		GNAI2
					NDUFAF5		NDUFAF5
					UBTF		UBTF
					BBS5		BBS5
					COX15		COX15
					NDUFA10		NDUFA10
					PAX1		PAX1
					BUB1B		BUB1B
					TMEM230		TMEM230
					PDE1A		PDE1A
					GOSR2		GOSR2
					TOR1AIP1		TOR1AIP1
					CSPP1		CSPP1
					RPS27A		RPS27A
					SDCCAG8		SDCCAG8
					SPTAN1		SPTAN1
					MYH6		MYH6
					TYR		TYR
					PIK3C2A		PIK3C2A
					ETFDH		ETFDH
					SOST		SOST
					NOG		NOG
					PLCB1		PLCB1
					IGFBP1		IGFBP1
					NSMF		NSMF
					POLGARF		POLGARF
					COG7		COG7
					PACRG		PACRG
					BRD4		BRD4
					PRKD1		PRKD1
					SPEN		SPEN
					TNFRSF11B		TNFRSF11B
					IFT140		IFT140
					PGAP1		PGAP1
					FBXO11		FBXO11
					NR1H2		NR1H2
					TTC8		TTC8
					ADRB1		ADRB1
					GP1BB		GP1BB
					PRDM8		PRDM8
					CYP21A2		CYP21A2
					ERBB2		ERBB2
					HNF1A		HNF1A
					RAB3GAP2		RAB3GAP2
					RNASET2		RNASET2
					TPM3		TPM3
					TLR2		TLR2
					CNNM2		CNNM2
					TTF2		TTF2
					COL5A2		COL5A2
					CAMP		CAMP
					DMXL2		DMXL2
					CANT1		CANT1
					FDFT1		FDFT1
					AAAS		AAAS
					SYNGAP1		SYNGAP1
					KMT2E		KMT2E
					SCN9A		SCN9A
					RIPPLY2		RIPPLY2
					MT-ND2		MT-ND2
					SLC26A1		SLC26A1
					CD36		CD36
					BBS9		BBS9
					BBIP1		BBIP1
					GPX1		GPX1
					PRF1		PRF1
					KCNH1		KCNH1
					HSPA1L		HSPA1L
					PET100		PET100
					PAWR		PAWR
					ATP8B1		ATP8B1
					MSX1		MSX1
					COL6A2		COL6A2
					PIGP		PIGP
					ARHGAP31		ARHGAP31
					MT-CYB		MT-CYB
					PRPS1		PRPS1
					SAR1B		SAR1B
					EMX2		EMX2
					LONP1		LONP1
					LRP1		LRP1
					GABRA2		GABRA2
					MLXIPL		MLXIPL
					HTR5A		HTR5A
					ERCC4		ERCC4
					PRKDC		PRKDC
					TSC1		TSC1
					VPS4A		VPS4A
					DPP6		DPP6
					SLC25A24		SLC25A24
					GATA2		GATA2
					IFT27		IFT27
					RPS6KA3		RPS6KA3
					SETBP1		SETBP1
					GPM6A		GPM6A
					FADD		FADD
					B4GALT7		B4GALT7
					TSNAX		TSNAX
					DEFB1		DEFB1
					TGFB3		TGFB3
					ENO2		ENO2
					TBCK		TBCK
					DPH1		DPH1
					MEFV		MEFV
					PEX26		PEX26
					MDGA2		MDGA2
					NPPA		NPPA
					CAMK4		CAMK4
					PLD3		PLD3
					ETFA		ETFA
					AHDC1		AHDC1
					HARS1		HARS1
					MT-ND5		MT-ND5
					AGA		AGA
					EEF1A2		EEF1A2
					SPRY4		SPRY4
					ITGAL		ITGAL
					ATP6AP2		ATP6AP2
					GAPDH		GAPDH
					PTH		PTH
					PDHX		PDHX
					BBS12		BBS12
					IAPP		IAPP
					KCTD7		KCTD7
					SLC18A1		SLC18A1
					TKT		TKT
					AXIN2		AXIN2
					FXR1		FXR1
					ALAD		ALAD
					ACE2		ACE2
					DNASE1		DNASE1
					BMAL2		BMAL2
					SCN1B		SCN1B
					ADSL		ADSL
					TGM6		TGM6
					TRPA1		TRPA1
					DES		DES
					CD79A		CD79A
					ZNF365		ZNF365
					HSPA5		HSPA5
					SLC45A1		SLC45A1
					GRIN3A		GRIN3A
					CLTC		CLTC
					SLC6A9		SLC6A9
					PEX13		PEX13
					MAN1B1		MAN1B1
					THBS1		THBS1
					CDC42		CDC42
					MT-ND4		MT-ND4
					GATA4		GATA4
					GBA2		GBA2
					DLL3		DLL3
					PEX7		PEX7
					GALT		GALT
					POGZ		POGZ
					UBE2L3		UBE2L3
					TCTN3		TCTN3
					PITX2		PITX2
					ATF4		ATF4
					TPM2		TPM2
					MCCC2		MCCC2
					LINGO1		LINGO1
					PNPLA6		PNPLA6
					SCO2		SCO2
					RAP1A		RAP1A
					ZMPSTE24		ZMPSTE24
					SLC35A1		SLC35A1
					LIF		LIF
					LIPG		LIPG
					ALG9		ALG9
					TTC19		TTC19
					GPC4		GPC4
					CA8		CA8
					WDR73		WDR73
					PIGG		PIGG
					MATR3		MATR3
					DYM		DYM
					SMARCB1		SMARCB1
					SLC32A1		SLC32A1
					CHRNA1		CHRNA1
					CASK		CASK
					COL6A1		COL6A1
					RYR3		RYR3
					RPS7		RPS7
					HNRNPK		HNRNPK
					CAV1		CAV1
					PLEC		PLEC
					SCN11A		SCN11A
					UGCG		UGCG
					SP7		SP7
					CLCN2		CLCN2
					GDAP2		GDAP2
					ANXA2		ANXA2
					PRICKLE1		PRICKLE1
					HRH1		HRH1
					FOXP3		FOXP3
					NTS		NTS
					GALR1		GALR1
					LFNG		LFNG
					HDAC9		HDAC9
					ABCC8		ABCC8
					AKT3		AKT3
					FTH1		FTH1
					DIS3L2		DIS3L2
					SLC7A6OS		SLC7A6OS
					CHST14		CHST14
					LRP10		LRP10
					DIO1		DIO1
					ARL6		ARL6
					SCAPER		SCAPER
					A2M		A2M
					CUL7		CUL7
					KIDINS220		KIDINS220
					CHGA		CHGA
					GLUD2		GLUD2
					CDH2		CDH2
					REEP1		REEP1
					TAF6		TAF6
					USB1		USB1
					FOLR1		FOLR1
					DGKI		DGKI
					G6PC1		G6PC1
					CDH7		CDH7
					SLITRK1		SLITRK1
					FBLN5		FBLN5
					MBP		MBP
					NRXN2		NRXN2
					PEX11B		PEX11B
					CTSH		CTSH
					P2RY11		P2RY11
					HIRA		HIRA
					CDKN2A		CDKN2A
					PEX12		PEX12
					ALS2		ALS2
					TBX5		TBX5
					TRAPPC9		TRAPPC9
					SLC39A14		SLC39A14
					NDUFS3		NDUFS3
					WWC1		WWC1
					FREM2		FREM2
					PLAU		PLAU
					ANO5		ANO5
					TDO2		TDO2
					TUBGCP6		TUBGCP6
					YWHAH		YWHAH
					CRELD1		CRELD1
					RAB3GAP1		RAB3GAP1
					TTPA		TTPA
					ACER3		ACER3
					CCNF		CCNF
					EIF2B4		EIF2B4
					NDUFA12		NDUFA12
					BMP7		BMP7
					GBE1		GBE1
					STIM1		STIM1
					RASA2		RASA2
					STAR		STAR
					EEF2		EEF2
					HERC1		HERC1
					CFAP410		CFAP410
					CTC1		CTC1
					PECAM1		PECAM1
					JMJD1C		JMJD1C
					MTRFR		MTRFR
					GTF2IRD1		GTF2IRD1
					BLK		BLK
					SIX5		SIX5
					FHL1		FHL1
					AHCY		AHCY
					MAP3K7		MAP3K7
					PLCB3		PLCB3
					SRD5A3		SRD5A3
					NEDD4L		NEDD4L
					PMP22		PMP22
					ZC4H2		ZC4H2
					MAP3K8		MAP3K8
					TOMM40		TOMM40
					SH3PXD2B		SH3PXD2B
					NLGN2		NLGN2
					TGDS		TGDS
					RPS19		RPS19
					MYOD1		MYOD1
					FNDC5		FNDC5
					SON		SON
					SEC24C		SEC24C
					JUN		JUN
					MOBP		MOBP
					SETD1B		SETD1B
					CASP2		CASP2
					DNM2		DNM2
					CALM1		CALM1
					ARID2		ARID2
					CHRM3		CHRM3
					BAX		BAX
					SV2B		SV2B
					RHOBTB2		RHOBTB2
					RETN		RETN
					ASCC3		ASCC3
					BCHE		BCHE
					DLG2		DLG2
					CA2		CA2
					GSTM1		GSTM1
					SETD1A		SETD1A
					WNT7A		WNT7A
					COL9A3		COL9A3
					TCTN2		TCTN2
					SLIT3		SLIT3
					ADM		ADM
					MACROD2		MACROD2
					OCRL		OCRL
					GPR55		GPR55
					CEP19		CEP19
					PON2		PON2
					KDM5C		KDM5C
					ETS1		ETS1
					P2RY12		P2RY12
					DAG1		DAG1
					CPT2		CPT2
					MTRR		MTRR
					COG8		COG8
					HGF		HGF
					TMEM237		TMEM237
					CCL4		CCL4
					SLC25A46		SLC25A46
					MMP7		MMP7
					FKTN		FKTN
					DBP		DBP
					FCGR3A		FCGR3A
					CDK10		CDK10
					THRB		THRB
					NDUFS6		NDUFS6
					CLCN4		CLCN4
					FBXO31		FBXO31
					GOLGA2		GOLGA2
					GJB2		GJB2
					MUTYH		MUTYH
					PHYH		PHYH
					ATP6V0A2		ATP6V0A2
					TNFSF4		TNFSF4
					KIF5C		KIF5C
					TLR3		TLR3
					DLGAP2		DLGAP2
					CDH13		CDH13
					WARS2		WARS2
					MTM1		MTM1
					ARVCF		ARVCF
					LTF		LTF
					XPA		XPA
					TCTN1		TCTN1
					B9D1		B9D1
					PRKCD		PRKCD
					CYP2A6		CYP2A6
					GJB1		GJB1
					HSD17B10		HSD17B10
					TPK1		TPK1
					ACSF3		ACSF3
					CORT		CORT
					KRT5		KRT5
					MYPN		MYPN
					SGSH		SGSH
					CD40		CD40
					RPS23		RPS23
					CKB		CKB
					SETD2		SETD2
					SUZ12		SUZ12
					AKR1A1		AKR1A1
					LHX4		LHX4
					CACNA1E		CACNA1E
					LZTR1		LZTR1
					COL18A1		COL18A1
					DHCR24		DHCR24
					RRAS		RRAS
					GLO1		GLO1
					ELP4		ELP4
					IGF2R		IGF2R
					NEUROD2		NEUROD2
					CDKN3		CDKN3
					CA4		CA4
					DSP		DSP
					MCHR1		MCHR1
					ASCL1		ASCL1
					CRIPT		CRIPT
					CNTNAP1		CNTNAP1
					PPIG		PPIG
					EHHADH		EHHADH
					DYNC2I1		DYNC2I1
					DDX3X		DDX3X
					CACNA1S		CACNA1S
					IL3		IL3
					SMS		SMS
					BANK1		BANK1
					SERPINA3		SERPINA3
					COL9A1		COL9A1
					MT-CO2		MT-CO2
					ECHS1		ECHS1
					FADS2		FADS2
					HBB		HBB
					SLC22A5		SLC22A5
					FKRP		FKRP
					CACNA2D1		CACNA2D1
					XPNPEP3		XPNPEP3
					GNAQ		GNAQ
					PON3		PON3
					NUP54		NUP54
					FBXO28		FBXO28
					DYNC2H1		DYNC2H1
					AUH		AUH
					AGO1		AGO1
					NECTIN1		NECTIN1
					UCN3		UCN3
					PSMB4		PSMB4
					DPP10		DPP10
					MLH1		MLH1
					KAT6A		KAT6A
					RGMA		RGMA
					GRK3		GRK3
					SAT1		SAT1
					NONO		NONO
					CNTN6		CNTN6
					ASPA		ASPA
					CEP57		CEP57
					GPR50		GPR50
					CHD4		CHD4
					SLC37A4		SLC37A4
					GJA5		GJA5
					PCDH19		PCDH19
					FMN1		FMN1
					AGRN		AGRN
					FOXA2		FOXA2
					MSH2		MSH2
					CSGALNACT1		CSGALNACT1
					VRK2		VRK2
					EIF2S3		EIF2S3
					GNAI3		GNAI3
					P4HA2		P4HA2
					AGL		AGL
					MNX1		MNX1
					MTNR1B		MTNR1B
					CXCR3		CXCR3
					PGAP2		PGAP2
					GARS1		GARS1
					WDR11		WDR11
					SCGB1A1		SCGB1A1
					NKX6-2		NKX6-2
					SLC17A7		SLC17A7
					TIMP2		TIMP2
					AFG2A		AFG2A
					DPH2		DPH2
					RPL11		RPL11
					DEPDC5		DEPDC5
					PRKACG		PRKACG
					CCDC88C		CCDC88C
					KCNJ1		KCNJ1
					ATL1		ATL1
					ENPP1		ENPP1
					LGALS3		LGALS3
					BPNT2		BPNT2
					CHRNG		CHRNG
					MMP8		MMP8
					BAG3		BAG3
					NPY5R		NPY5R
					SLC1A1		SLC1A1
					STT3A		STT3A
					ALDH7A1		ALDH7A1
					FYN		FYN
					EVC2		EVC2
					MFF		MFF
					NIPA1		NIPA1
					FAR1		FAR1
					ARL13B		ARL13B
					TPI1		TPI1
					ALX3		ALX3
					SLC30A9		SLC30A9
					BSCL2		BSCL2
					SLC38A8		SLC38A8
					BCL11B		BCL11B
					CUL4B		CUL4B
					PIP4K2A		PIP4K2A
					GLRB		GLRB
					SMARCE1		SMARCE1
					ALG12		ALG12
					PRRT1		PRRT1
					IL12A		IL12A
					TBCE		TBCE
					FLOT1		FLOT1
					CRB2		CRB2
					TNIP1		TNIP1
					GNPAT		GNPAT
					MASP1		MASP1
					HDAC1		HDAC1
					LCAT		LCAT
					HNRNPDL		HNRNPDL
					RTL1		RTL1
					MME		MME
					MCCC1		MCCC1
					DNAJC3		DNAJC3
					PPARA		PPARA
					TALDO1		TALDO1
					STK32C		STK32C
					DVL2		DVL2
					MGP		MGP
					HYLS1		HYLS1
					PIGO		PIGO
					TIMP1		TIMP1
					SIN3A		SIN3A
					MAGI2		MAGI2
					HTR7		HTR7
					KLHL40		KLHL40
					TBX18		TBX18
					RPL35A		RPL35A
					RFC2		RFC2
					COG1		COG1
					YARS1		YARS1
					SERPINI1		SERPINI1
					CFH		CFH
					AMPD2		AMPD2
					RHOA		RHOA
					ALOX5		ALOX5
					DMRT1		DMRT1
					RSPRY1		RSPRY1
					USP48		USP48
					FARS2		FARS2
					MKKS		MKKS
					WNT1		WNT1
					KLHL41		KLHL41
					WDFY3		WDFY3
					CPLX2		CPLX2
					ANXA5		ANXA5
					ATP4A		ATP4A
					SLC30A3		SLC30A3
					SLC29A4		SLC29A4
					CPT1A		CPT1A
					POMGNT2		POMGNT2
					A2ML1		A2ML1
					SLC26A2		SLC26A2
					ABCC1		ABCC1
					PYCARD		PYCARD
					BRAT1		BRAT1
					SHOX		SHOX
					POLR1D		POLR1D
					BSND		BSND
					GLE1		GLE1
					COQ5		COQ5
					KRIT1		KRIT1
					TRIP11		TRIP11
					USP18		USP18
					MIPEP		MIPEP
					GMPPB		GMPPB
					ATG7		ATG7
					WNT9B		WNT9B
					SLC6A19		SLC6A19
					MAPRE2		MAPRE2
					GMIP		GMIP
					PIK3CB		PIK3CB
					CLCNKB		CLCNKB
					NVL		NVL
					BCL2L1		BCL2L1
					WDR62		WDR62
					SUCLG1		SUCLG1
					PTPA		PTPA
					ATP5MC3		ATP5MC3
					HIBCH		HIBCH
					NDUFA2		NDUFA2
					CWF19L1		CWF19L1
					NDUFAF6		NDUFAF6
					FLII		FLII
					PDE9A		PDE9A
					ETFB		ETFB
					BTD		BTD
					FGF3		FGF3
					MVK		MVK
					PHOX2B		PHOX2B
					SPTBN2		SPTBN2
					GATA6		GATA6
					TMEM231		TMEM231
					EDAR		EDAR
					IL7		IL7
					AIF1		AIF1
					NISCH		NISCH
					ANKRD11		ANKRD11
					IARS2		IARS2
					NPSR1		NPSR1
					HSPB8		HSPB8
					RPL26		RPL26
					FRAS1		FRAS1
					TIA1		TIA1
					DAGLA		DAGLA
					NT5C2		NT5C2
					NDUFS2		NDUFS2
					ERCC6		ERCC6
					NRN1		NRN1
					GMPPA		GMPPA
					CILK1		CILK1
					DUOX2		DUOX2
					MYT1		MYT1
					PEX14		PEX14
					MGME1		MGME1
					DHH		DHH
					IYD		IYD
					PXDN		PXDN
					GLDC		GLDC
					ALG8		ALG8
					CXCL10		CXCL10
					PC		PC
					POMT2		POMT2
					H3-4		H3-4
					APOH		APOH
					TMEM94		TMEM94
					LMBR1		LMBR1
					EIF4B		EIF4B
					CPAP		CPAP
					TRIO		TRIO
					LY86		LY86
					NXN		NXN
					GNPTG		GNPTG
					SIRT2		SIRT2
					TAF4		TAF4
					RXRA		RXRA
					ACP1		ACP1
					TARS2		TARS2
					SELL		SELL
					CALB2		CALB2
					CDKN1B		CDKN1B
					ESCO2		ESCO2
					TOE1		TOE1
					CSF2		CSF2
					CPE		CPE
					LAMA2		LAMA2
					CD86		CD86
					WDR4		WDR4
					MAPK8		MAPK8
					TMEM70		TMEM70
					PABPN1		PABPN1
					ATXN7L2		ATXN7L2
					APOA4		APOA4
					HELLS		HELLS
					THOC2		THOC2
					CACNA1I		CACNA1I
					NLGN3		NLGN3
					RNF213		RNF213
					KL		KL
					PTPN5		PTPN5
					IDH1		IDH1
					COX4I2		COX4I2
					NCAN		NCAN
					USP9X		USP9X
					EMD		EMD
					SBF1		SBF1
					KCNC1		KCNC1
					TRAK1		TRAK1
					ZFP57		ZFP57
					ITGB2		ITGB2
					HMGA2		HMGA2
					EPCAM		EPCAM
					TXN		TXN
[truncated: 3,434 more rows]
